# Supplementary material for: Pooled prevalence and associated factors of ECG abnormality among type 2 diabetic patients in the last ten years: Systematic review and meta-analysis
Source: PLoS One. 2025 Mar 13;20(3):e0319173. doi: 10.1371/journal.pone.0319173 (PMC11906088; doi:10.1371/journal.pone.0319173)
Supplement: S2 Data — (XLSX) [file pone.0319173.s002.xlsx]

## Sheet: ECG =T2 DM
S/no	Authors' Name	Year of Study	Design	Country	Country region	nnafrica	Study setting	nnsetting	Quality of Studies	participants	Patient selection	responserate	agegroup	samplesize	event	DM Duration (years)	sex	or age	or level of education	or ocupation	economic status	BMI	hypetension	duration of DM	dyslipidemia	physical activities	hgb A1C>7	soli oil use	p T-wave	S-T segment	LVH	QTd	QTc	Qti	PRi	RAB	LAB
1	Roy etal	2021	ACS	India	Asia	1	Hospital	1	Good	T2 DM patients	consquetive		51.04+-9.38	100	21
2	Ezeude etal	2024	DCS	Nigeria	Africa	1	DM Clinic	1	Satisfactory	T2 DM patients	consquetive		58.43 ± 12.85	128	80
3	CM etal	2023	ACS	Nigeria	Africa	1	Hospital	1	Satisfactory	T2 DM patients	consquetive		58.43±12.85	128	58	9.03±7.36
4	Bayramoglu etal	2017	Case-cont	Turkey	Asia	2	Hospital	1	Good	T2 DM patients	consquetive		56.3±6.7	178	50	10.2±26
5	Ostrowska etal	2016	DCS	Poland	Europe	2	DM Clinic	1	Good	T2 DM patients	Simple random		65±11	1001	200	9.7±7.3
6	Kumar etal	2022	Co CS	India	Asia	2	Hospital	1	Good	T2 DM patients	Simple random		20-50	270	68
7	Khaire et al	2018	ACS	Maharashtra	Asia	2	Hospital	2	Satisfactory	T2 DM patients	consquetive		30-70	100	40														0.122	0.122	0.1					0.044
8	Jani et al	2015	Obs-CS	Macedonia	Europe	1	Hospital	2	Good	T2 DM patients	Simple random		49.9±31	300	122
9	Bosone et al	2016	Obs-CS	Italy	Europe	2	Hospital	2	Good	T2 DM patients	consquetive		65-75	243	51														0.24			0.273	0.33
10	Roy etal	2020	retro-cohort	India	Asia	2	Hospital	1	Satisfactory	T2 DM patients	Simple random		53.78±11.98	324	15
11	Gokhale et al	2020	Obs-CS	India	Asia	1	Hospital	1	Unsatisfactory	T2 DM patients	consquetive		18-80	100	44																		0.046		0.015
12	Bhatt et al	2016	ACS	USA	N.America	1	Research Center	3	Good	T2 DM patients	Simple random	0.953	35-75	1671	255
13	Gregors et al	2022	ACS	Denmark	Europe	1	DM Clinic	1	Good	T2 DM patients	consquetive	0.958	61-74	722	175	12
14	Desai et al	2018	Co CS	Kolhapur	Asia	1	Hospital	2	Unsatisfactory	T2 DM patients	consquetive			200	50															0.66	0.07		0.52			0.38	0.12
15	Sinamaw et al	2022	ACS	Ethiopia	Africa	1	Hospital	1	Good	T2 DM patients	Simple random	1	28-80	259	56
16	Cha	2022	CS	Korea	Asia	2	DM Clinic	1	Good	T2 DM patients	Simple random	0.956	56.3±10.6	411	90
17	Kobayashi et al	2018	ACS	Japan	Asia	1	Hospital	2	Good	T2 DM patients	consquetive		60±13	219	76	9.6±7.3
18	Khanal et al	2023	ACS	Nepal	Asia	1	DM Clinic	1	Satisfactory	T2 DM patients	Simple random		54.3±10.8	345	165	3		1.04	3.5	3.7		1.09		2.32
19	Zhou et al	2017	Co CS	Albury-Wodonga	Australia	1	Community	2	Satisfactory	T2 DM patients	consquetive		69.76±0.94	273	52	8
20	Gupta et al	2017	Co CS	India	Asia	1	Hospital	1	Unsatisfactory	T2 DM patients	Simple random		50.3±11.90	100	26
21	Jorgensen et al	2016	ACS	Denmark	Europe	1	Hospital	1	Good	T2 DM patients	consquetive		67.6±12.7	1030	257
22	Nijpels et al	2021	CS	Netherlands	Europe	1	Hospital	1	Unsatisfactory	T2 DM patients	Simple random		68	180	31
23	Ndour et al	2017	DCS	Senegal	Africa	1	Hospital	1	Unsatisfactory	T2 DM patients	consquetive		58.3	100	50		1.5						1.5	1.3	1.5		1.7				0.33			0.21
24	Sertbas et al	2017	DCS	Turkey	Asia	2	Hospital	1	Satisfactory	T2 DM patients	consquetive		56±9.95	275	58	9.76±7.65
25	Fatih Kuzu	2018	retro-cohort	Turkey	Asia	1	Hospital	2	Good	T2 DM patients	consquetive		46.5±6.2	200	72
26	Lu et al	2017	CS	USA	N.America	1	Hospital	1	Good	T2 DM patients	consquetive		76.2±0.9	154	79
27	Solanki et al	2017	CS	India	Asia	1	Hospital	1	Satisfactory	T2 DM patients	consquetive		56	199	40	6
28	Ninkovic et al	2016	CS	Serbia	Europe	1	Hospital	2	Good	T2 DM patients	consquetive	0.95	60.4±8.1	501	221	9.9±6.9															0.03	0.2	0.15
29	Bedane et al	2021	CS	Ethiopia	Africa	1	Hospital	3	Good	T2 DM patients	Simple random			344	209				3.07(1.37, 6.87)			2.74(1.67, 4.5)		3.36(1.46, 7.71)				1.79(1.07, 2.98 )
30	Sinamaw et al	2022	CS	Ethiopia	Africa	1	Hospital	1	Good	T2 DM patients	Simple random			258	116							2.65(1.17, 5.98)	3.9(1.6, 9.40)	4.5(1.05, 18.94)
31	Saffar et al	2024	Cohort	Iran	Asia	1	Community	1	Good	T2 DM patients	consquetive		47.45±8.17	9035	1246			1.05				1.03(1.02, 1..05)	1.86(1.63, 2.12)									0.44	0.036
32	Chang et al	2021	CS	China	Asia	1	Hospital	1	Satisfactory	T2 DM patients	consquetive		59.2±9.7	108	11
33	Harms et al	2023	Cohort	Netherlands	Europe	1	Community	1	Good	T2 DM patients	consquetive		62.4±12.1	11993	5445	0.6(0.1-3.2)
